# Supplementary material for: Efficacy of Polyvinylpyrrolidone–Zinc Gluconate and Taurine Gel in the Prophylaxis of Oral Mucositis in Adults Undergoing High-Dose Chemotherapy and Allogeneic Stem Cell Transplantation
Source: Diseases. 2025 Dec 18;13(12):408. doi: 10.3390/diseases13120408 (PMC12732068; doi:10.3390/diseases13120408)
Supplement: Supplementary file 1 [file diseases-13-00408-s001.zip]

Archive with 1 entries (1 files):
- diseases-3987338-supplementary.pdf
